# Supplementary material for: Attitudes of Patients with Non-Psychotic Mental Disorders Towards Cannabis After Its Legalization—Comparison with Patients Before Legalization
Source: Brain Sci. 2026 Jul 11;16(7):730. doi: 10.3390/brainsci16070730 (PMC13406209; doi:10.3390/brainsci16070730)
Supplement: Supplementary file 1 [file brainsci-16-00730-s001.zip]

Archive with 4 entries (4 files):
- S1 Interview_Attitudes_Towards_Cannabis_Versions_2022_and_2024_German.pdf
- S2 Interview_Attitudes_towards_Cannabis_English_Translation_June16_2026.pdf
- S3 Linear regression analyses of attitude items on patient characteristics.pdf
- S4 Comparisons of attitudes between recent cannabis users and nonusers.pdf
